# Supplementary material for: Evaluating the use of blood pressure polygenic risk scores across race/ethnic background groups
Source: Nat Commun. 2023 Jun 2;14:3202. doi: 10.1038/s41467-023-38990-9 (PMC10238525; doi:10.1038/s41467-023-38990-9)
Supplement: Supplementary file 4 — Supplementary Data 1 [file 41467_2023_38990_MOESM4_ESM.csv]

Threshold	prs_effect	prs_se	pval_assoc_with_outcome	L95_PVE	PVE	U95_PVE	Ethnic	Trait	Study	Type
PRSice2:5e-08	0.93	0.17	4.99E-08	0.04	0.16	0.37	Black	SBP	BBJ	Single GWAS PRS
PRSice2:5e-08	2.22	0.15	1.99E-49	0.67	1.02	1.49	Black	SBP	MVP	Single GWAS PRS
PRSice2:5e-08	3.06	0.18	2.14E-68	0.98	1.40	1.89	Black	SBP	UKBB+ICBP	Single GWAS PRS
PRSice2:1e-05	1.19	0.17	2.19E-12	0.11	0.29	0.54	Black	SBP	BBJ	Single GWAS PRS
PRSice2:1e-05	2.56	0.16	6.36E-60	0.87	1.28	1.73	Black	SBP	MVP	Single GWAS PRS
PRSice2:1e-05	3.17	0.18	5.68E-69	0.96	1.40	1.91	Black	SBP	UKBB+ICBP	Single GWAS PRS
PRSice2:1e-02	0.84	0.14	3.19E-09	0.04	0.16	0.36	Black	SBP	BBJ	Single GWAS PRS
PRSice2:1e-02	3.26	0.25	1.33E-37	0.42	0.72	1.10	Black	SBP	MVP	Single GWAS PRS
PRSice2:1e-02	4.76	0.26	3.95E-77	1.13	1.57	2.09	Black	SBP	UKBB+ICBP	Single GWAS PRS
PRSice2:5e-08	1.33	0.24	4.40E-08	0.11	0.54	1.17	Asian	SBP	BBJ	Single GWAS PRS
PRSice2:5e-08	1.28	0.13	7.71E-23	0.21	0.34	0.51	White	SBP	BBJ	Single GWAS PRS
PRSice2:5e-08	1.33	0.22	1.09E-09	0.15	0.34	0.58	Hispanic/Latino	SBP	BBJ	Single GWAS PRS
PRSice2:5e-08	3.45	0.35	2.41E-23	1.10	1.95	3.21	Asian	SBP	MVP	Single GWAS PRS
PRSice2:5e-08	2.39	0.10	1.10E-119	1.49	1.81	2.15	White	SBP	MVP	Single GWAS PRS
PRSice2:5e-08	2.49	0.19	1.04E-40	1.11	1.54	2.07	Hispanic/Latino	SBP	MVP	Single GWAS PRS
PRSice2:5e-08	5.30	0.42	2.96E-36	2.48	3.72	5.21	Asian	SBP	UKBB+ICBP	Single GWAS PRS
PRSice2:5e-08	2.94	0.13	1.65E-118	2.90	3.42	4.09	White	SBP	UKBB+ICBP	Single GWAS PRS
PRSice2:5e-08	3.25	0.19	1.85E-64	1.79	2.34	2.96	Hispanic/Latino	SBP	UKBB+ICBP	Single GWAS PRS
PRSice2:1e-05	1.95	0.24	3.72E-16	0.54	1.20	2.02	Asian	SBP	BBJ	Single GWAS PRS
PRSice2:1e-05	1.29	0.12	3.38E-25	0.23	0.36	0.53	White	SBP	BBJ	Single GWAS PRS
PRSice2:1e-05	1.46	0.21	3.84E-12	0.23	0.46	0.76	Hispanic/Latino	SBP	BBJ	Single GWAS PRS
PRSice2:1e-05	4.48	0.39	4.73E-30	1.86	2.95	4.26	Asian	SBP	MVP	Single GWAS PRS
PRSice2:1e-05	3.06	0.11	2.96E-160	2.16	2.52	2.90	White	SBP	MVP	Single GWAS PRS
PRSice2:1e-05	3.16	0.20	1.49E-54	1.39	1.91	2.48	Hispanic/Latino	SBP	MVP	Single GWAS PRS
PRSice2:1e-05	6.19	0.45	7.71E-43	2.82	4.18	5.79	Asian	SBP	UKBB+ICBP	Single GWAS PRS
PRSice2:1e-05	3.15	0.13	2.71E-138	3.44	4.03	4.65	White	SBP	UKBB+ICBP	Single GWAS PRS
PRSice2:1e-05	3.49	0.19	6.61E-74	2.02	2.61	3.27	Hispanic/Latino	SBP	UKBB+ICBP	Single GWAS PRS
PRSice2:1e-02	2.35	0.28	2.21E-17	0.97	1.73	2.74	Asian	SBP	BBJ	Single GWAS PRS
PRSice2:1e-02	1.09	0.11	5.23E-23	0.21	0.34	0.49	White	SBP	BBJ	Single GWAS PRS
PRSice2:1e-02	1.26	0.19	1.67E-11	0.20	0.43	0.73	Hispanic/Latino	SBP	BBJ	Single GWAS PRS
PRSice2:1e-02	5.92	0.87	1.26E-11	0.36	0.88	1.77	Asian	SBP	MVP	Single GWAS PRS
PRSice2:1e-02	6.86	0.27	1.20E-137	1.80	2.15	2.49	White	SBP	MVP	Single GWAS PRS
PRSice2:1e-02	4.70	0.36	4.92E-38	0.82	1.25	1.73	Hispanic/Latino	SBP	MVP	Single GWAS PRS
PRSice2:1e-02	8.20	0.67	1.28E-34	1.98	3.09	4.70	Asian	SBP	UKBB+ICBP	Single GWAS PRS
PRSice2:1e-02	5.23	0.18	3.09E-184	4.66	5.33	6.06	White	SBP	UKBB+ICBP	Single GWAS PRS
PRSice2:1e-02	5.51	0.28	4.54E-89	2.66	3.33	4.01	Hispanic/Latino	SBP	UKBB+ICBP	Single GWAS PRS
LDPRed2:Auto	1.56	0.16	2.38E-21	0.18	0.39	0.69	Black	SBP	BBJ	Single GWAS PRS
LDPRed2:Auto	4.72	0.21	4.09E-109	1.52	2.05	2.63	Black	SBP	MVP	Single GWAS PRS
LDPRed2:Auto	3.49	0.17	9.15E-89	1.17	1.66	2.22	Black	SBP	UKBB+ICBP	Single GWAS PRS
LDPRed2:Auto	2.40	0.24	6.20E-24	1.16	2.07	3.23	Asian	SBP	BBJ	Single GWAS PRS
LDPRed2:Auto	1.90	0.11	8.69E-62	0.74	0.97	1.21	White	SBP	BBJ	Single GWAS PRS
LDPRed2:Auto	2.08	0.20	2.15E-26	0.55	0.87	1.31	Hispanic/Latino	SBP	BBJ	Single GWAS PRS
LDPRed2:Auto	6.57	0.45	5.41E-48	3.24	4.73	6.56	Asian	SBP	MVP	Single GWAS PRS
LDPRed2:Auto	4.97	0.13	0.00E+00	4.08	4.56	5.10	White	SBP	MVP	Single GWAS PRS
LDPRed2:Auto	4.81	0.24	1.39E-86	2.56	3.20	3.92	Hispanic/Latino	SBP	MVP	Single GWAS PRS
LDPRed2:Auto	5.10	0.38	7.05E-41	2.75	3.96	5.40	Asian	SBP	UKBB+ICBP	Single GWAS PRS
LDPRed2:Auto	5.30	0.15	1.31E-259	6.70	7.44	8.31	White	SBP	UKBB+ICBP	Single GWAS PRS
LDPRed2:Auto	4.72	0.22	1.38E-105	3.20	3.91	4.71	Hispanic/Latino	SBP	UKBB+ICBP	Single GWAS PRS
PRSice2:5e-08	2.37	0.23	6.30E-25	0.75	1.23	1.87	Black	SBP	PRS sum	Multi PRS
PRSice2:1e-05	3.10	0.28	2.65E-29	1.04	1.58	2.25	Black	SBP	PRS sum	Multi PRS
PRSice2:1e-02	2.22	0.30	1.84E-13	0.24	0.57	1.08	Black	SBP	PRS sum	Multi PRS
PRSice2:5e-08	3.53	0.33	2.50E-27	1.50	2.48	3.66	Asian	SBP	PRS sum	Multi PRS
PRSice2:5e-08	2.98	0.14	2.99E-97	2.33	2.82	3.42	White	SBP	PRS sum	Multi PRS
PRSice2:5e-08	2.95	0.19	5.00E-54	1.54	2.05	2.64	Hispanic/Latino	SBP	PRS sum	Multi PRS
PRSice2:1e-05	4.84	0.35	7.06E-43	2.91	4.10	5.51	Asian	SBP	PRS sum	Multi PRS
PRSice2:1e-05	3.37	0.15	7.08E-115	2.87	3.42	4.01	White	SBP	PRS sum	Multi PRS
PRSice2:1e-05	3.73	0.21	1.40E-72	2.01	2.58	3.22	Hispanic/Latino	SBP	PRS sum	Multi PRS
PRSice2:1e-02	5.50	0.44	4.15E-36	2.31	3.39	4.76	Asian	SBP	PRS sum	Multi PRS
PRSice2:1e-02	4.89	0.19	1.83E-141	3.49	4.13	4.80	White	SBP	PRS sum	Multi PRS
PRSice2:1e-02	4.61	0.25	5.12E-76	2.27	2.86	3.57	Hispanic/Latino	SBP	PRS sum	Multi PRS
LDPRed2:Auto	4.86	0.29	1.87E-64	2.01	2.74	3.61	Black	SBP	PRS sum	Multi PRS
LDPRed2:Auto	5.83	0.36	1.11E-59	4.03	5.52	7.32	Asian	SBP	PRS sum	Multi PRS
LDPRed2:Auto	5.60	0.17	2.88E-230	5.92	6.66	7.46	White	SBP	PRS sum	Multi PRS
LDPRed2:Auto	5.31	0.23	2.49E-117	3.44	4.23	5.04	Hispanic/Latino	SBP	PRS sum	Multi PRS
PRS-CSx1	3.56	0.17	9.76E-102	1.37	1.86	2.45	Black	SBP	PRS sum	Multi PRS
PRS-CSx1	5.52	0.33	2.40E-61	4.23	5.68	7.53	Asian	SBP	PRS sum	Multi PRS
PRS-CSx1	3.95	0.14	1.07E-187	4.75	5.44	6.17	White	SBP	PRS sum	Multi PRS
PRS-CSx1	3.94	0.18	1.92E-104	3.00	3.79	4.57	Hispanic/Latino	SBP	PRS sum	Multi PRS
PRS-CSx2	3.17	0.24	1.24E-40	1.22	1.77	2.50	Black	SBP	PRS sum	Multi PRS
PRS-CSx2	5.25	0.36	7.20E-48	2.97	4.27	5.83	Asian	SBP	PRS sum	Multi PRS
PRS-CSx2	4.10	0.16	2.69E-153	3.92	4.54	5.19	White	SBP	PRS sum	Multi PRS
PRS-CSx2	3.86	0.20	1.20E-81	2.28	2.96	3.68	Hispanic/Latino	SBP	PRS sum	Multi PRS
PRS-CSx1	5.25	0.19	1.93E-172	2.68	3.35	4.13	Black	SBP	weighted PRS sum	Multi PRS
PRS-CSx1	6.64	0.37	2.33E-73	5.23	6.84	8.88	Asian	SBP	weighted PRS sum	Multi PRS
PRS-CSx1	5.81	0.16	8.17E-284	7.22	7.99	8.89	White	SBP	weighted PRS sum	Multi PRS
PRS-CSx1	5.72	0.22	1.13E-148	4.56	5.39	6.31	Hispanic/Latino	SBP	weighted PRS sum	Multi PRS
PRS-CSx2	4.05	0.21	1.29E-82	2.69	3.54	4.49	Black	SBP	weighted PRS sum	Multi PRS
PRS-CSx2	6.86	0.42	9.72E-61	4.14	5.62	7.36	Asian	SBP	weighted PRS sum	Multi PRS
PRS-CSx2	5.79	0.16	9.64E-282	7.25	8.02	8.95	White	SBP	weighted PRS sum	Multi PRS
PRS-CSx2	5.51	0.22	1.47E-138	4.24	5.07	5.99	Hispanic/Latino	SBP	weighted PRS sum	Multi PRS
LDPRed2:Auto	4.48	0.25	2.70E-73	2.33	3.11	4.01	Black	SBP	weighted PRS sum	Multi PRS
LDPRed2:Auto	6.69	0.39	8.80E-65	4.45	5.96	7.76	Asian	SBP	weighted PRS sum	Multi PRS
LDPRed2:Auto	5.97	0.17	5.07E-274	6.94	7.72	8.64	White	SBP	weighted PRS sum	Multi PRS
LDPRed2:Auto	6.15	0.25	8.53E-133	4.03	4.84	5.67	Hispanic/Latino	SBP	weighted PRS sum	Multi PRS
PRSice2:5e-08	2.92	0.20	5.27E-49	1.62	2.22	2.96	Black	SBP	weighted PRS sum	Multi PRS
PRSice2:1e-05	3.05	0.20	7.88E-53	1.81	2.47	3.24	Black	SBP	weighted PRS sum	Multi PRS
PRSice2:1e-02	2.86	0.20	5.77E-46	1.39	2.01	2.78	Black	SBP	weighted PRS sum	Multi PRS
PRSice2:5e-08	4.94	0.37	5.63E-40	2.59	3.76	5.20	Asian	SBP	weighted PRS sum	Multi PRS
PRSice2:5e-08	3.20	0.13	5.49E-126	3.08	3.66	4.33	White	SBP	weighted PRS sum	Multi PRS
PRSice2:5e-08	3.46	0.19	1.34E-71	2.08	2.65	3.30	Hispanic/Latino	SBP	weighted PRS sum	Multi PRS
PRSice2:1e-05	6.53	0.42	1.19E-54	3.63	5.13	6.84	Asian	SBP	weighted PRS sum	Multi PRS
PRSice2:1e-05	3.45	0.13	6.88E-151	3.80	4.40	5.07	White	SBP	weighted PRS sum	Multi PRS
PRSice2:1e-05	3.84	0.19	1.76E-87	2.51	3.13	3.83	Hispanic/Latino	SBP	weighted PRS sum	Multi PRS
PRSice2:1e-02	6.62	0.47	2.43E-45	2.93	4.21	5.85	Asian	SBP	weighted PRS sum	Multi PRS
PRSice2:1e-02	4.32	0.14	2.08E-201	5.08	5.80	6.56	White	SBP	weighted PRS sum	Multi PRS
PRSice2:1e-02	4.27	0.20	2.44E-101	2.93	3.66	4.40	Hispanic/Latino	SBP	weighted PRS sum	Multi PRS
