# Supplementary material for: Evaluating the use of blood pressure polygenic risk scores across race/ethnic background groups
Source: Nat Commun. 2023 Jun 2;14:3202. doi: 10.1038/s41467-023-38990-9 (PMC10238525; doi:10.1038/s41467-023-38990-9)
Supplement: Supplementary file 5 — Supplementary Data 2 [file 41467_2023_38990_MOESM5_ESM.csv]

Threshold	prs_effect	prs_se	pval_assoc_with_outcome	L95_PVE	PVE	U95_PVE	Ethnic	Trait	Study	Type
PRSice2:5e-08	0.49	0.09	9.91E-08	0.03	0.14	0.33	Black	DBP	BBJ	Single GWAS PRS
PRSice2:5e-08	0.07	0.05	0.144397015	0	0.01	0.08	Black	DBP	MVP	Single GWAS PRS
PRSice2:5e-08	1.61	0.11	3.96E-53	0.66	1.03	1.44	Black	DBP	UKBB+ICBP	Single GWAS PRS
PRSice2:1e-05	0.6	0.09	6.29E-11	0.07	0.2	0.41	Black	DBP	BBJ	Single GWAS PRS
PRSice2:1e-05	0.28	0.06	9.62E-06	0	0.07	0.22	Black	DBP	MVP	Single GWAS PRS
PRSice2:1e-05	1.79	0.11	4.68E-63	0.87	1.27	1.72	Black	DBP	UKBB+ICBP	Single GWAS PRS
PRSice2:1e-02	0.41	0.08	8.01E-07	0.02	0.11	0.29	Black	DBP	BBJ	Single GWAS PRS
PRSice2:1e-02	1.12	0.1	4.37E-30	0.27	0.51	0.86	Black	DBP	MVP	Single GWAS PRS
PRSice2:1e-02	2.41	0.14	7.72E-66	0.95	1.34	1.84	Black	DBP	UKBB+ICBP	Single GWAS PRS
PRSice2:5e-08	0.55	0.12	4.20E-06	0.2	0.67	1.42	Asian	DBP	BBJ	Single GWAS PRS
PRSice2:5e-08	0.45	0.07	2.90E-11	0.07	0.14	0.25	White	DBP	BBJ	Single GWAS PRS
PRSice2:5e-08	0.54	0.11	1.82E-06	0.07	0.23	0.46	Hispanic/Latino	DBP	BBJ	Single GWAS PRS
PRSice2:5e-08	4.81	0.59	6.03E-16	0.66	1.42	2.46	Asian	DBP	MVP	Single GWAS PRS
PRSice2:5e-08	2.78	0.15	2.34E-74	0.87	1.1	1.37	White	DBP	MVP	Single GWAS PRS
PRSice2:5e-08	0.39	0.13	0.001963925	0.01	0.09	0.26	Hispanic/Latino	DBP	MVP	Single GWAS PRS
PRSice2:5e-08	3.13	0.27	3.21E-31	2.59	3.9	5.45	Asian	DBP	UKBB+ICBP	Single GWAS PRS
PRSice2:5e-08	1.38	0.07	6.00E-86	2.01	2.54	3.09	White	DBP	UKBB+ICBP	Single GWAS PRS
PRSice2:5e-08	1.99	0.11	9.75E-70	2.09	2.66	3.34	Hispanic/Latino	DBP	UKBB+ICBP	Single GWAS PRS
PRSice2:1e-05	0.85	0.12	6.56E-12	0.5	1.16	2.07	Asian	DBP	BBJ	Single GWAS PRS
PRSice2:1e-05	0.56	0.07	5.34E-16	0.11	0.2	0.32	White	DBP	BBJ	Single GWAS PRS
PRSice2:1e-05	0.61	0.11	9.29E-08	0.11	0.27	0.51	Hispanic/Latino	DBP	BBJ	Single GWAS PRS
PRSice2:1e-05	3.48	0.42	8.41E-17	0.84	1.68	2.77	Asian	DBP	MVP	Single GWAS PRS
PRSice2:1e-05	2.39	0.12	6.94E-88	1	1.26	1.55	White	DBP	MVP	Single GWAS PRS
PRSice2:1e-05	0.81	0.14	2.40E-09	0.14	0.35	0.66	Hispanic/Latino	DBP	MVP	Single GWAS PRS
PRSice2:1e-05	3.45	0.28	1.52E-35	2.68	4.02	5.61	Asian	DBP	UKBB+ICBP	Single GWAS PRS
PRSice2:1e-05	1.62	0.07	4.69E-117	2.92	3.47	4.07	White	DBP	UKBB+ICBP	Single GWAS PRS
PRSice2:1e-05	2.19	0.11	3.79E-84	2.52	3.15	3.82	Hispanic/Latino	DBP	UKBB+ICBP	Single GWAS PRS
PRSice2:1e-02	1.3	0.16	2.92E-15	0.42	1.01	1.88	Asian	DBP	BBJ	Single GWAS PRS
PRSice2:1e-02	0.51	0.06	1.47E-15	0.14	0.24	0.37	White	DBP	BBJ	Single GWAS PRS
PRSice2:1e-02	0.65	0.11	2.37E-09	0.15	0.34	0.6	Hispanic/Latino	DBP	BBJ	Single GWAS PRS
PRSice2:1e-02	1.4	0.35	6.80E-05	0.09	0.46	1.16	Asian	DBP	MVP	Single GWAS PRS
PRSice2:1e-02	2.12	0.12	4.28E-71	0.86	1.11	1.38	White	DBP	MVP	Single GWAS PRS
PRSice2:1e-02	1.45	0.15	1.32E-21	0.41	0.73	1.14	Hispanic/Latino	DBP	MVP	Single GWAS PRS
PRSice2:1e-02	4.51	0.37	5.36E-34	2.44	3.76	5.21	Asian	DBP	UKBB+ICBP	Single GWAS PRS
PRSice2:1e-02	2.66	0.09	3.71E-175	4.41	5.07	5.8	White	DBP	UKBB+ICBP	Single GWAS PRS
PRSice2:1e-02	3.17	0.15	2.13E-99	2.9	3.6	4.33	Hispanic/Latino	DBP	UKBB+ICBP	Single GWAS PRS
LDPRed2:Auto	0.82	0.1	5.15E-17	0.17	0.37	0.64	Black	DBP	BBJ	Single GWAS PRS
LDPRed2:Auto	2.3	0.11	1.20E-92	1.21	1.71	2.27	Black	DBP	MVP	Single GWAS PRS
LDPRed2:Auto	1.9	0.1	2.55E-87	1.22	1.67	2.22	Black	DBP	UKBB+ICBP	Single GWAS PRS
LDPRed2:Auto	1.44	0.16	4.83E-20	0.89	1.68	2.65	Asian	DBP	BBJ	Single GWAS PRS
LDPRed2:Auto	0.93	0.06	1.26E-48	0.58	0.77	0.99	White	DBP	BBJ	Single GWAS PRS
LDPRed2:Auto	1.08	0.11	3.19E-21	0.43	0.71	1.08	Hispanic/Latino	DBP	BBJ	Single GWAS PRS
LDPRed2:Auto	3.02	0.25	1.25E-32	1.67	2.95	4.51	Asian	DBP	MVP	Single GWAS PRS
LDPRed2:Auto	2.35	0.07	2.94E-245	3.18	3.65	4.12	White	DBP	MVP	Single GWAS PRS
LDPRed2:Auto	2.39	0.13	1.12E-79	2.35	2.97	3.66	Hispanic/Latino	DBP	MVP	Single GWAS PRS
LDPRed2:Auto	3.06	0.22	4.27E-45	3.34	4.76	6.34	Asian	DBP	UKBB+ICBP	Single GWAS PRS
LDPRed2:Auto	2.73	0.08	7.51E-237	5.86	6.63	7.42	White	DBP	UKBB+ICBP	Single GWAS PRS
LDPRed2:Auto	2.76	0.12	7.18E-123	3.63	4.4	5.26	Hispanic/Latino	DBP	UKBB+ICBP	Single GWAS PRS
PRSice2:5e-08	0.42	0.12	0.000370723	0.02	0.14	0.4	Black	DBP	PRS sum	Multi PRS
PRSice2:1e-05	0.87	0.14	1.63E-09	0.13	0.39	0.83	Black	DBP	PRS sum	Multi PRS
PRSice2:1e-02	1.41	0.16	1.34E-18	0.34	0.75	1.32	Black	DBP	PRS sum	Multi PRS
PRSice2:5e-08	1.55	0.19	5.93E-16	1.16	2.08	3.24	Asian	DBP	PRS sum	Multi PRS
PRSice2:5e-08	1.41	0.09	2.85E-59	1.34	1.74	2.2	White	DBP	PRS sum	Multi PRS
PRSice2:5e-08	1.52	0.12	7.17E-40	1.16	1.63	2.21	Hispanic/Latino	DBP	PRS sum	Multi PRS
PRSice2:1e-05	2.51	0.22	2.58E-31	1.95	3.15	4.59	Asian	DBP	PRS sum	Multi PRS
PRSice2:1e-05	1.89	0.09	5.15E-88	2.07	2.54	3.05	White	DBP	PRS sum	Multi PRS
PRSice2:1e-05	1.99	0.13	6.96E-55	1.65	2.17	2.78	Hispanic/Latino	DBP	PRS sum	Multi PRS
PRSice2:1e-02	2.84	0.25	4.00E-30	1.62	2.6	3.95	Asian	DBP	PRS sum	Multi PRS
PRSice2:1e-02	2.32	0.1	2.47E-113	2.75	3.32	3.94	White	DBP	PRS sum	Multi PRS
PRSice2:1e-02	2.38	0.13	1.87E-72	2.01	2.62	3.32	Hispanic/Latino	DBP	PRS sum	Multi PRS
LDPRed2:Auto	2.86	0.17	1.15E-63	1.92	2.61	3.45	Black	DBP	PRS sum	Multi PRS
LDPRed2:Auto	3.46	0.22	2.86E-55	3.82	5.28	6.93	Asian	DBP	PRS sum	Multi PRS
LDPRed2:Auto	2.88	0.09	4.38E-203	4.98	5.71	6.48	White	DBP	PRS sum	Multi PRS
LDPRed2:Auto	3.11	0.13	1.29E-127	3.76	4.56	5.45	Hispanic/Latino	DBP	PRS sum	Multi PRS
PRS-CSx1	2.17	0.1	1.91E-107	1.55	2.06	2.63	Black	DBP	PRS sum	Multi PRS
PRS-CSx1	3.18	0.2	1.02E-55	3.8	5.39	7.08	Asian	DBP	PRS sum	Multi PRS
PRS-CSx1	2.07	0.07	6.61E-169	4.16	4.84	5.55	White	DBP	PRS sum	Multi PRS
PRS-CSx1	2.37	0.1	1.90E-115	3.35	4.13	4.95	Hispanic/Latino	DBP	PRS sum	Multi PRS
PRS-CSx2	2.09	0.15	1.81E-45	1.34	1.99	2.76	Black	DBP	PRS sum	Multi PRS
PRS-CSx2	3.24	0.22	5.68E-50	3.59	4.98	6.62	Asian	DBP	PRS sum	Multi PRS
PRS-CSx2	2.35	0.09	2.09E-151	3.77	4.41	5.13	White	DBP	PRS sum	Multi PRS
PRS-CSx2	2.5	0.12	1.25E-98	2.91	3.56	4.33	Hispanic/Latino	DBP	PRS sum	Multi PRS
PRS-CSx1	2.56	0.1	8.53E-148	2.23	2.89	3.56	Black	DBP	weighted PRS sum	Multi PRS
PRS-CSx1	3.93	0.23	2.17E-65	4.88	6.59	8.46	Asian	DBP	weighted PRS sum	Multi PRS
PRS-CSx1	2.98	0.09	1.08E-235	5.86	6.62	7.43	White	DBP	weighted PRS sum	Multi PRS
PRS-CSx1	3.33	0.13	7.97E-154	4.58	5.44	6.35	Hispanic/Latino	DBP	weighted PRS sum	Multi PRS
PRS-CSx2	2.61	0.14	1.11E-73	2.35	3.14	4.06	Black	DBP	weighted PRS sum	Multi PRS
PRS-CSx2	3.75	0.22	6.10E-63	5.05	6.59	8.43	Asian	DBP	weighted PRS sum	Multi PRS
PRS-CSx2	3.12	0.09	1.42E-247	6.17	6.97	7.81	White	DBP	weighted PRS sum	Multi PRS
PRS-CSx2	3.22	0.12	4.40E-148	4.46	5.31	6.22	Hispanic/Latino	DBP	weighted PRS sum	Multi PRS
LDPRed2:Auto	3	0.18	5.05E-63	1.8	2.53	3.41	Black	DBP	weighted PRS sum	Multi PRS
LDPRed2:Auto	4.16	0.25	1.10E-60	4.29	5.86	7.74	Asian	DBP	weighted PRS sum	Multi PRS
LDPRed2:Auto	2.87	0.09	2.98E-240	5.91	6.67	7.51	White	DBP	weighted PRS sum	Multi PRS
LDPRed2:Auto	3.28	0.13	1.54E-145	4.35	5.19	6.1	Hispanic/Latino	DBP	weighted PRS sum	Multi PRS
PRSice2:5e-08	0.53	0.11	1.01E-06	0.11	0.3	0.6	Black	DBP	weighted PRS sum	Multi PRS
PRSice2:1e-05	0.95	0.12	3.00E-16	0.36	0.7	1.18	Black	DBP	weighted PRS sum	Multi PRS
PRSice2:1e-02	1.91	0.14	1.92E-44	1.24	1.86	2.64	Black	DBP	weighted PRS sum	Multi PRS
PRSice2:5e-08	3.62	0.29	2.43E-36	2.98	4.38	5.99	Asian	DBP	weighted PRS sum	Multi PRS
PRSice2:5e-08	1.72	0.09	7.47E-87	2.06	2.57	3.12	White	DBP	weighted PRS sum	Multi PRS
PRSice2:5e-08	1.23	0.11	1.63E-30	0.77	1.15	1.68	Hispanic/Latino	DBP	weighted PRS sum	Multi PRS
PRSice2:1e-05	4	0.29	2.50E-42	3.23	4.7	6.31	Asian	DBP	weighted PRS sum	Multi PRS
PRSice2:1e-05	1.84	0.08	1.38E-113	2.79	3.32	3.94	White	DBP	weighted PRS sum	Multi PRS
PRSice2:1e-05	1.77	0.12	2.79E-51	1.53	2.01	2.66	Hispanic/Latino	DBP	weighted PRS sum	Multi PRS
PRSice2:1e-02	4.02	0.3	2.00E-40	2.68	4.02	5.43	Asian	DBP	weighted PRS sum	Multi PRS
PRSice2:1e-02	2.4	0.08	6.27E-177	4.46	5.13	5.89	White	DBP	weighted PRS sum	Multi PRS
PRSice2:1e-02	2.84	0.13	8.06E-99	2.79	3.52	4.29	Hispanic/Latino	DBP	weighted PRS sum	Multi PRS
