# Supplementary material for: Evaluating the use of blood pressure polygenic risk scores across race/ethnic background groups
Source: Nat Commun. 2023 Jun 2;14:3202. doi: 10.1038/s41467-023-38990-9 (PMC10238525; doi:10.1038/s41467-023-38990-9)
Supplement: Supplementary file 6 — Supplementary Data 3 [file 41467_2023_38990_MOESM6_ESM.csv]

Trait	Etnic	n	prs_effect	prs_se	pval_assoc_with_outcome	PVE	U95_prs_effect	L95_prs_effect
SBP	Black	17255	3.10	0.20	3.25E-52	1.33	3.50	2.70
SBP	Asian	2637	3.12	0.39	1.93E-15	2.41	3.89	2.36
SBP	White	37863	3.78	0.10	0	3.93	3.97	3.59
SBP	Hispanic/Latino	16535	3.98	0.15	2.07E-151	4.09	4.28	3.69
SBP	All	74290	3.62	0.08	0	3.04	3.77	3.47
DBP	Black	17255	2.25	0.14	2.66E-56	1.43	2.53	1.98
DBP	Asian	2637	2.12	0.25	7.78E-17	2.65	2.62	1.62
DBP	White	37863	2.45	0.06	0.00E+00	3.67	2.58	2.33
DBP	Hispanic/Latino	16535	2.59	0.10	1.54E-137	3.72	2.79	2.39
DBP	All	74290	2.41	0.05	0	2.91	2.50	2.31
