# Supplementary material for: Evaluating the use of blood pressure polygenic risk scores across race/ethnic background groups
Source: Nat Commun. 2023 Jun 2;14:3202. doi: 10.1038/s41467-023-38990-9 (PMC10238525; doi:10.1038/s41467-023-38990-9)
Supplement: Supplementary file 7 — Supplementary Data 4 [file 41467_2023_38990_MOESM7_ESM.csv]

Trait	Strat	Type	prs_effect	prs_se	n	pval_assoc_with_outcome	PVE	U95_prs_effect	L95_prs_effect
SBP	Age Ranges	<= 40	2.85	0.11	23695	3.80E-140	2.65	3.07	2.63
SBP	Age Ranges	41-60	4.15	0.13	27816	3.62E-216	3.47	4.41	3.90
SBP	Age Ranges	>=61	3.63	0.15	22779	2.30E-136	2.68	3.92	3.35
SBP	Sex at birth	Male	3.31	0.12	29165	3.51E-164	2.54	3.55	3.08
SBP	Sex at birth	Female	3.82	0.10	45125	0	3.45	4.00	3.63
SBP	Obesity	Non-Obese	3.76	0.09	45519	0	3.51	3.94	3.58
SBP	Obesity	Obese	3.33	0.14	25579	4.99E-132	2.29	3.60	3.07
DBP	Age Ranges	<=40	2.36	0.09	23695	1.99E-154	2.92	2.53	2.18
DBP	Age Ranges	41-60	2.69	0.09	27816	2.22E-205	3.33	2.86	2.52
DBP	Age Ranges	>=61	2.14	0.09	22779	3.60E-127	2.48	2.32	1.97
DBP	Sex at birth	Male	2.15	0.08	29165	4.22E-144	2.22	2.31	1.98
DBP	Sex at birth	Female	2.56	0.06	45125	0	3.43	2.69	2.44
DBP	Obesity	Non-Obese	2.50	0.06	45519	0	3.36	2.63	2.38
DBP	Obesity	Obese	2.24	0.09	25579	9.26E-133	2.32	2.42	2.07
